# Supplementary material for: The Role of Homocysteine in Pediatric MASLD: A Bipotential Biomarker of Cardiovascular Risk and Liver Fibrosis
Source: Life (Basel). 2026 Jan 23;16(2):191. doi: 10.3390/life16020191 (PMC12942120; doi:10.3390/life16020191)
Supplement: Supplementary file 1 [file life-16-00191-s001.zip]

Archive with 1 entries (1 files):
- life-4073790-supplementary.pdf
